# Supplementary material for: Blue Laser Light Counteracts HSV-1 in the SH-SY5Y Neuronal Cell Model of Infection
Source: Life (Basel). 2022 Jan 1;12(1):55. doi: 10.3390/life12010055 (PMC8778157; doi:10.3390/life12010055)
Supplement: Supplementary file 1 [file life-12-00055-s001.zip]

Archive with 1 entries (1 files):
- life-1493091-SI.pdf
